# Supplementary material for: Lipopolysaccharide inhalation recruits monocytes and dendritic cell subsets to the alveolar airspace
Source: Nat Commun. 2019 Apr 30;10:1999. doi: 10.1038/s41467-019-09913-4 (PMC6491485; doi:10.1038/s41467-019-09913-4)
Supplement: Supplementary file 4 — Supplementary Data 1 [file 41467_2019_9913_MOESM4_ESM.xlsx]

## Sheet: DEGs Figure 2C,D
Comparison: LPS-BAL CD14++CD16+ MP vs HC blood classical monocytes						Comparison: SS-BAL CD14++CD16+ MP vs HC blood classical monocytes						Comparison: SS-BAL CD14++CD16+ MP vs LPS-BAL CD14++CD16+ MP
	DEGS in both LPS-BAL and SS-BAL relative to HC blood
up in LPS-BAL	mean expression LPS-BAL MP	mean expression HC blood MP	p value	fold difference in mean		up in SS-BAL	mean expression SS-BAL MP	mean expression HC blood MP	p value	fold difference in mean		up in LPS-BAL	mean expression SS-BAL MP	mean expression LPS-BAL MP	p value	fold difference in mean
CCL2	4545.69	7.03667	0.00384886	646		MRC1	1407.51	1.46333	0.0161768	961.852		CCL4	130.467	4390.44	0.0132553	33.6518
CXCL11	926.6	2.91	0.0453815	318.419		C1QB	516.103	1.2	0.0460379	430.086		IL1A	19.5467	647.83	0.0127182	33.1427
CXCL10	2767.46	8.91667	0.0299549	310.369		PLAU	168.327	1.24333	3.80414e-05	135.383		CD45RA	3.92	83.8725	0.0155963	21.396
PLAU	189.795	1.24333	0.00410855	152.65		C1QA	328.453	2.51	0.0492058	130.858		CCL7	2.76	57.475	0.0440641	20.8243
MRC1	205.345	1.46333	0.02528	140.327		IL7R	139.817	1.46333	0.00468794	95.5467		IRAK2	21.17	401.507	0.000844469	18.9659
IRAK2	401.507	2.97333	0.000672478	135.036		CD9	350.707	3.78	0.00671755	92.7795		CCL5	8.07333	149.605	0.028952	18.5308
IL7R	163.28	1.46333	0.00140058	111.581		NFATC2	117.6	1.66667	0.00985085	70.56		TNFSF8	25.91	409.155	0.00239949	15.7914
IL1A	647.83	6.29	0.0117014	102.994		PPARG	76.47	1.2	0.0316777	63.725		TNFAIP6	4.03333	58.465	0.043377	14.4955
CXCL9	452.61	6.3	0.00237567	71.8429		CCR6	97.53	1.57667	0.0286431	61.8583		CFP	10.3533	146.972	6.4502e-05	14.1957
CCR5	172.167	2.97333	0.00384758	57.9039		FCGR2B	910.48	15.5233	7.56736e-06	58.6523		TRAF1	20.8567	285.042	0.00859153	13.6667
CD274	60.3775	1.2	0.0137134	50.3146		CXCL9	329.303	6.3	0.0321687	52.2704		CCL3	449.52	5613.27	0.0348139	12.4872
CCL7	57.475	1.2	0.0401163	47.8958		CD276	90.0833	1.73	0.0019776	52.0713		IL1B	381.507	4490.42	0.00742002	11.7702
CD80	141.48	2.99667	0.0256628	47.2125		CD80	138.883	2.99667	0.00594886	46.3459		NLRP3	105.88	1152.41	0.0413532	10.8841
PPARG	46.71	1.2	0.00791884	38.925		CXCL10	374.723	8.91667	0.0140024	42.025		SRC	56.57	594.06	0.0107139	10.5013
CCL18	43.85	1.2	0.036315	36.5417		LAMP3	48.33	1.2	0.0176041	40.275		TNFRSF4	3.84667	36.6625	0.00403693	9.53098
TRAF1	285.042	8.56667	0.00706694	33.2734		IDO1	72.17	1.93	0.0230688	37.3938		RELB	14.8133	137.252	0.000703711	9.26547
GBP1	1581.24	49.82	0.0246187	31.739		CCR5	105.893	2.97333	9.22653e-06	35.6143		NFKBIA	1879.48	17300	0.0251732	9.20465
LAMP3	37.58	1.2	0.0110727	31.3167		CD274	36.5167	1.2	0.0167428	30.4306		SMAD3	14.75	133.933	0.0154453	9.08017
CLEC5A	583.392	18.8567	0.0389268	30.9383		IL21R	45.2433	1.50667	0.00151114	30.0288		TNFAIP3	381.4	3410.45	0.0228038	8.94193
TNFRSF4	36.6625	1.2	0.00285246	30.5521		CLEC5A	488.247	18.8567	0.00388974	25.8925		TNFSF15	2.87333	24.1825	0.0227933	8.41618
BCL2	441.538	14.5033	0.00962937	30.4439		MSR1	477.483	18.8933	0.00206738	25.2726		S100A9	783.627	6571.01	0.00105781	8.38538
EBI3	36.275	1.2	0.000365512	30.2292		CCL24	73.4267	2.91	0.0274464	25.2325		CCL2	549.613	4545.69	0.00707781	8.2707
CD22	48.9225	1.66667	0.00216618	29.3535		SOCS1	29.0233	1.2	0.0222778	24.1861		BATF	5.59667	46.2875	0.00468868	8.27055
CSF1	34.3025	1.2	0.000638688	28.5854		FCER1A	625.807	30.27	0.0110832	20.6742		IL1RN	215.857	1766.1	0.0299692	8.18181
CCL5	149.605	6.10667	0.0276082	24.4986		FCGR3A/B	358.077	26.4033	0.000213813	13.5618		CD22	6.06333	48.9225	0.0035974	8.06858
PDGFB	26.4175	1.24333	0.0152365	21.2473		BCL2	172.567	14.5033	0.0239688	11.8984		S100A8	377.653	2889.99	0.00161699	7.65249
CDKN1A	888.095	44.45	0.00110025	19.9796		CEACAM8	14.0033	1.2	0.0014126	11.6694		CCL23	2.76	20.9525	0.015281	7.59148
CD276	33.5775	1.73	0.0458301	19.409		CD59	162.66	15.1567	0.0280872	10.7319		CXCL10	374.723	2767.46	0.0483933	7.38534
CCL23	20.9525	1.2	0.0104845	17.4604		CD81	924.777	94.77	0.00300974	9.75812		IKBKE	39.94	292.678	0.000709965	7.32793
CD9	65.015	3.78	0.0204786	17.1997		CDKN1A	421.837	44.45	0.00181385	9.49014		LILRA5	145.177	1051.36	0.00126912	7.2419
CCRL2	430.085	27.5233	0.00363841	15.6262		GPR183	247.47	26.2367	0.0021385	9.43222		NFKB2	139.28	998.83	0.0145157	7.17138
CCL4	4390.44	289.94	0.0166203	15.1426		TFRC	285.87	32.5667	0.0202449	8.77799		IL8	1105.91	7837.68	0.0386733	7.08708
PLAUR	1059.86	70.9867	0.0217908	14.9304		CISH	107.937	13.0533	0.00141163	8.2689		LILRB2	100.54	701.467	0.0105592	6.977
BATF3	277.012	18.5933	0.00709635	14.8985		BATF3	135.317	18.5933	0.00519865	7.2777		LCP2	514.66	3526.84	0.000200616	6.85277
FCGR3A/B	376.108	26.4033	0.00150388	14.2447		SERPING1	225.46	31.48	0.0433952	7.16201		CD82	16.7567	113.75	0.0069046	6.78834
IL21R	20.7575	1.50667	0.0233368	13.7771		IRAK2	21.17	2.97333	0.0164145	7.11995		CSF1	5.08	34.3025	0.0013111	6.75246
TNFAIP6	58.465	4.32333	0.044764	13.5231		PDGFB	8.82	1.24333	0.00940483	7.09383		TRAF3	46.5233	288.795	0.000139243	6.20753
NFKBIA	17300	1305.33	0.0219068	13.2533		CD1A	85.5433	12.1633	0.0362319	7.03289		CLEC4E	88.97	535.788	0.0145236	6.02211
MSR1	240.863	18.8933	0.0112909	12.7485		HLA-DPB1	4901.03	707.26	9.07367e-05	6.9296		IRAK1	90.2633	526.473	0.000555957	5.83263
PRDM1	259.355	21.8667	0.0274397	11.8607		SLC2A1	7.93667	1.24333	0.0229184	6.38338		GBP5	96.03	536.902	0.0201162	5.59099
CCL3	5613.27	502.38	0.0384308	11.1734		HLA-DPA1	4325.05	681.883	0.0151982	6.34281		CCRL2	79.9233	430.085	0.0063566	5.38122
IL1RN	1766.1	162.15	0.0266393	10.8918		CD209	22.9167	3.64333	0.0230938	6.29003		SELL	52.52	281.705	0.0289108	5.36377
IFIT2	339.045	31.2	0.0242545	10.8668		GBP1	311.487	49.82	0.00741972	6.25224		JAK3	49.2767	260.075	0.000230879	5.27785
LITAF	1528.67	150.213	0.00020696	10.1767		MARCO	533.87	85.6467	0.0208195	6.2334		IRF1	92.2267	482.963	0.0277638	5.23669
SRC	594.06	59.02	0.0109081	10.0654		TIGIT	7.1	1.2	0.0437573	5.91667		BCL3	88.61	463.152	0.0106066	5.22687
SOCS3	1583.72	160.87	0.000509249	9.84473		SLAMF7	32.6	5.83667	0.00133328	5.58538		TNFRSF8	4.10667	21.4475	0.00736934	5.22261
TNFSF15	24.1825	2.57	0.0219003	9.40953		PLAUR	385.89	70.9867	0.0171536	5.43609		ICAM1	188.763	962.558	0.0202697	5.09928
GBP5	536.902	58.1133	0.0159849	9.23889		LITAF	804.203	150.213	0.00193087	5.35374		GBP1	311.487	1581.24	0.0468518	5.07642
CD83	2453.25	272.05	0.0419275	9.01765		CD6	8.53667	1.66667	0.0467332	5.122
ADA	59.5375	6.77333	0.000997614	8.78999								up in SS-BAL	mean expression SS-BAL MP	mean expression LPS-BAL MP	p value	fold difference in mean
ICAM1	962.558	114.423	0.0141832	8.41225		up in blood mono	mean SS-BAL MP	mean HC blood MP	p value	fold difference in mean		CD1A	85.5433	1.385	0.00737223	61.7641
STAT4	22.7375	2.71	0.0325128	8.39022		CFP	10.3533	320.64	1.09218e-05	30.9697		FCER1A	625.807	14.5425	0.00272885	43.033
CD81	781.71	94.77	0.0370173	8.2485		S100A8	377.653	7225.19	0.000318066	19.1318		CCR6	97.53	2.9825	0.0110023	32.7008
CISH	104.763	13.0533	0.000261858	8.02573		TNFRSF8	4.10667	78.36	0.00958179	19.0812		PTPN22	46.5033	2.345	0.0231074	19.8308
TNFAIP3	3410.45	431.037	0.0248813	7.91221		S100A9	783.627	13896.7	0.00931347	17.7338		FCGR2B	910.48	56.67	9.93932e-07	16.0663
MARCO	600.725	85.6467	0.039756	7.01399		SELL	52.52	878.347	0.000234816	16.724		ENTPD1	80.7067	9.09	2.21435e-05	8.87862
LAIR1	1038.53	150.12	0.000699439	6.91797		LILRA3	16.97	210.877	0.041339	12.4264		IL18R1	11.75	1.4125	0.0464616	8.31858
CEBPB	2242.64	334.577	0.00740673	6.70293		CD45RA	3.92	37.7233	0.0352268	9.6233		NFATC2	117.6	14.3575	0.0052946	8.19084
ICOSLG	269.4	40.9333	0.00603232	6.58143		ATG10	6.48667	61.33	0.00308179	9.45478		SLC2A1	7.93667	1.0925	0.00700106	7.26468
SKI	710.337	111.3	0.0011516	6.38219		CD244	12.9433	112.597	0.013965	8.6992		MAP4K1	56.0567	7.8675	0.000590673	7.12509
NT5E	7.47	1.2	0.0057724	6.225		CD36	172.713	1366.61	0.00466436	7.91259		MRC1	1407.51	205.345	0.0104366	6.85437
LCP2	3526.84	570.07	0.000268107	6.18669		LILRA1	17.7967	128.31	2.57931e-05	7.20978		TRAF4	7.70667	1.1725	0.0479226	6.57285
CXCR4	2049.86	350.553	0.0152186	5.84749		SIGIRR	8.72333	57.0467	0.00654014	6.53955		HFE	7.37667	1.2825	0.0132147	5.75179
CD82	113.75	19.7167	0.00774869	5.76923		LILRA5	145.177	922.767	0.00743099	6.35616		CD209	22.9167	4.1675	0.00967307	5.4989
IL1B	4490.42	790.26	0.0220876	5.68221		C4BPA	2.76	17.2967	0.0319741	6.26691		CD9	350.707	65.015	0.00476275	5.39424
SERPING1	178.425	31.48	0.0367707	5.66788		CD1D	86.6267	504.783	0.0208506	5.82711		CD6	8.53667	1.6875	0.0207751	5.05877
TNFSF8	409.155	74.35	0.00431829	5.50309		IRF1	92.2267	532.58	0.0414458	5.77469
GPR183	138.387	26.2367	0.00337507	5.27458		CD48	226.03	1235.51	0.00886166	5.46613
						SMAD3	14.75	74.1633	0.000744938	5.02802
up in blood mono	mean expression LPS-BAL MP	mean expression HC blood MP	p value	fold difference in mean
CD1D	25.8075	504.783	0.00373316	19.5596
CD244	9.1575	112.597	0.00321975	12.2956
IKZF1	6.6475	66.13	0.00603414	9.9481
IL11RA	2.7825	25.8367	0.016968	9.28541
ENTPD1	9.09	80.17	0.000101275	8.81958
CD79B	1.2825	10.97	0.0013275	8.55361
TIRAP	2.7875	21.6333	0.00389832	7.76084
CX3CR1	17.7675	135.967	0.0192192	7.65255
CXCR2	6.5875	47.68	0.00626014	7.23795
CD36	192.22	1366.61	0.00112979	7.10961
HFE	1.2825	8.7	0.00132537	6.78363
LTB4R	54.5625	359.553	0.044928	6.58975
MAP4K1	7.8675	47.4933	0.000320048	6.03665
PPBP	1.01	5.90333	0.00160041	5.84488
ITGAE	12.0125	69.15	0.000510392	5.7565
ICAM3	85.22	462.127	0.00011645	5.42275
SIGIRR	10.88	57.0467	0.00250348	5.24326

## Sheet: DEGs Fig 3D,E
Comparison: LPS-BAL DC2/3 vs HC blood DC 2/3						Comparison: SS-BAL DC2/3 vs HC blood DC 2/3						Comparison: SS-BAL DC2/3 vs LPS-BAL DC2/3
	DEGS in both LPS-BAL and SS-BAL relative to HC blood						genes up in both LPS-BAL and SS-BAL relative to HC blood
up in LPS-BAL	mean expression LPS-BAL DC	mean expression HC blood DC	p value	fold difference in mean		up in SS-BAL	mean expression LPS-BAL DC	mean expression HC blood DC	p value	fold difference in mean		up in LPS-BAL	mean expression SS-BAL DC	mean expression LPS-BAL DC	p value	fold difference in mean
LAMP3	1583.15	2.30667	0.000166714	686.337		LAMP3	506.28	2.30667	0.000120926	219.486		CXCL11	26.1925	828.268	0.028304	31.6223
CCL22	2692.62	4.29833	0.00474831	626.433		C1QA	1173.39	5.52167	0.0344734	212.507		CXCL10	110.993	2458.3	0.0221291	22.1484
CXCL10	2458.3	5.56	0.00434855	442.141		CCL22	824.415	4.29833	5.59011e-06	191.799		IRAK2	16.3775	299.24	5.03952e-06	18.2714
IL7R	1328.53	3.81	4.64696e-06	348.696		C1QB	1525.79	8.01667	0.0191313	190.327		CD45RA	2.8525	49.4782	0.0239894	17.3455
CXCL11	828.268	2.53333	0.00675994	326.948		FCGR3A/B	556.987	3.09333	0.0304534	180.061		CCL2	37.4575	581.714	0.0150173	15.53
CCL2	581.714	2.13	0.00219429	273.105		CD9	346.58	1.96167	0.000565651	176.676		CCL5	12.3825	181.998	0.00214809	14.698
CXCL9	1472.73	7.92833	0.0105685	185.755		CLEC5A	355.167	3.39833	0.000260911	104.512		CCL4	31.7925	449.733	0.00663314	14.1459
DUSP4	419.501	2.46833	0.000976977	169.953		MME	169.213	1.67	0.0480755	101.325		TNFRSF4	8.6175	120.685	0.00107568	14.0046
CCR7	409.6	2.88	0.00629989	142.222		IL7R	352.55	3.81	2.31227e-05	92.5328		IL8	180.545	2373	0.0240331	13.1435
CD9	180.394	1.96167	0.00375944	91.9594		PPARG	103.275	1.67	0.0147898	61.8413		IL1B	155.748	1605.39	0.000250367	10.3077
TNFRSF4	120.685	1.67	6.06412e-05	72.2662		C2	93.955	1.82167	0.0329223	51.5764		TNFRSF9	7.4925	72.1927	0.00179077	9.63533
CLEC5A	232.738	3.39833	0.000532216	68.486		CD80	533.707	10.5417	0.000262168	50.6284		NFKBIA	873.475	8234.73	0.00345098	9.42755
CD80	591.086	10.5417	0.000306633	56.0714		CD276	97.5225	2.04667	0.000330221	47.6494		IL1RN	95.4275	844.584	5.33729e-06	8.85053
IRAK2	299.24	6.91667	9.78622e-08	43.2636		DUSP4	116.445	2.46833	0.000942626	47.1756		SMAD3	13.14	112.245	0.00183587	8.54227
CCL4	449.733	10.4967	0.000790344	42.8453		CCR7	118.153	2.88	0.000117733	41.0252		SELL	25.0975	209.818	0.0197582	8.36012
CD274	90.5155	2.13	0.00682225	42.4955		SERPING1	1023.63	31.4417	0.0462856	32.5564		SRC	52.755	434.135	2.40715e-05	8.22928
FCGR3A/B	122.831	3.09333	0.000532795	39.7083		MARCO	732.952	25.795	0.0118726	28.4145		SLAMF7	53.43	426.555	0.00121272	7.98344
C1QB	318.25	8.01667	0.0147977	39.6985		CD274	57.02	2.13	0.00089495	26.77		CCL3	75.94	553.859	0.0223718	7.29338
TRAF1	522.595	15.0083	9.35183e-08	34.8203		CXCL9	208.588	7.92833	0.00613527	26.3091		LILRA3	2.7075	19.4273	0.0252106	7.17535
PDGFB	57.3145	1.67	2.62002e-05	34.3201		CCL19	40.08	1.9	0.0148704	21.0947		TNFAIP3	237.54	1548.66	0.00068077	6.51957
EBI3	232.576	7.355	0.000224751	31.6215		CXCL10	110.993	5.56	0.00200761	19.9627		GBP1	169.375	1103.74	0.0169094	6.51655
IL1A	109.396	3.695	0.0100398	29.6066		MSR1	755.602	38.5433	0.0178898	19.604		NFKB1	97.02	548.423	6.1004e-06	5.65268
TNFRSF9	72.1927	2.95333	0.000111195	24.4445		ICOS	29.41	1.67	0.0398434	17.6108		LILRA5	72.6275	408.503	0.00739937	5.62463
CCL20	54.9909	2.39333	0.00674377	22.9767		CCL2	37.4575	2.13	0.00616395	17.5857		TRAF1	95.265	522.595	2.04132e-05	5.4857
CD276	42.0345	2.04667	0.00592279	20.538		PDCD1LG2	66.0075	3.97	0.0133074	16.6266		EBI3	44.9675	232.576	0.00635977	5.1721
C1QA	106.57	5.52167	0.0422641	19.3003		TNFRSF11A	57.83	4.07	4.4033e-07	14.2088		LILRB4	62.05	316.165	0.000411636	5.09532
IDO1	909.066	49.745	0.00892188	18.2745		CISH	123.835	10.3133	8.27471e-06	12.0073		CD40	100.752	508.466	0.00186637	5.04669
IL8	2373	139.84	0.00589188	16.9694		CXCL11	26.1925	2.53333	0.0126835	10.3391
SOCS1	74.8691	4.30333	3.12927e-07	17.3979		PDGFB	17.0725	1.67	0.000141846	10.2231		up in SS-BAL	mean expression SS-BAL DC	mean expression LPS-BAL DC	p value	fold difference in mean
GBP5	206.704	12.745	0.00659772	16.2184		PLAU	165.208	16.4633	1.75552e-05	10.0349		MME	169.213	4.54182	0.0066151	37.2566
CD40	508.466	36.255	5.37973e-05	14.0247		SOCS1	40.2575	4.30333	0.000130774	9.35496		C8B	117.603	4.39727	0.00811853	26.7444
CSF1	19.4491	1.67	0.00793455	11.6462		CTLA4_all	25.405	2.73333	0.000971204	9.29451		FN1	524.783	42.58	0.0466486	12.3246
CDKN1A	1720.54	158.927	7.71108e-05	10.826		CEACAM8	12.9	1.74167	0.00839247	7.4067		C1QA	1173.39	106.57	0.00660444	11.0106
CXCL2	135.573	13.0183	0.0192253	10.414		IKZF2	14.1625	2.00833	2.65883e-06	7.05187		CCL18	345.32	37.1336	0.0376255	9.29938
IL6	21.6655	2.21667	0.037254	9.77389		CTLA4-TM	11.0925	1.67	0.00891665	6.64222		PPARG	103.275	11.4364	0.00211397	9.03041
CTLA4_all	26.1809	2.73333	0.0174026	9.57838		EGR2	115.485	17.515	0.00193522	6.59349		CAMP	22.0375	2.86	0.00552641	7.70542
TNFRSF11A	38.2873	4.07	0.0194918	9.40719		TRAF1	95.265	15.0083	2.2563e-07	6.34747		C2	93.955	12.1991	0.0078716	7.7018
CD83	5806.84	666.223	0.0001608	8.71606		CD81	1567.63	251.717	0.0189213	6.22775		ICOS	29.41	3.87546	0.00844413	7.58879
SRC	434.135	51.2733	9.92832e-07	8.46708		CD1A	341.905	55.5583	0.00754253	6.15398		MARCO	732.952	97.8582	0.00178879	7.48995
CCL3	553.859	66.5983	0.00548311	8.31641		EBI3	44.9675	7.355	3.53947e-05	6.11387		CD163	289.895	41.99	0.0103244	6.90391
PLAUR	704.829	87.8833	0.00243741	8.02005		MRC1	1758.51	298.988	0.0069118	5.88153		CR1	49.055	7.14545	0.00150905	6.8652
TNFAIP6	24.0764	3.00667	0.0145592	8.00766		LAIR1	260.632	44.745	0.00497737	5.82484		CXCR2	33.045	4.81909	1.30163e-06	6.8571
CFB	17.6609	2.215	0.0170619	7.97332		TNFRSF4	8.6175	1.67	0.0442189	5.16018		CFD	65.28	11.2018	0.00581538	5.82763
CCL5	181.998	23.9983	0.000542281	7.58378		IL1R1	50.9175	10.14	0.00184155	5.02145		PECAM1	546.918	95.9918	8.38637e-05	5.69754
PLAU	111.767	16.4633	2.73865e-05	6.78886								MSR1	755.602	139.635	0.00411867	5.41129
SERPING1	212.935	31.4417	0.00121733	6.77237		up in blood DC2/3	mean expression LPS-BAL DC	mean expression HC blood DC	p value	fold difference in mean		FCGR2B	1220.9	231.636	7.32167e-06	5.27076
NFKBIA	8234.73	1228.42	0.00079844	6.70353		SELL	25.0975	1909.37	1.23362e-06	76.0781		BST1	59.4	11.5927	0.00878826	5.1239
C2	12.1991	1.82167	0.045283	6.69666		CD45RA	2.8525	144.277	0.0420737	50.579		MRC1	1758.51	344.721	0.000331125	5.10126
GBP1	1103.74	179.603	0.00438359	6.14543		CD22	5.2575	142.99	0.0429993	27.1973		CCR2	109.325	21.5636	0.000595154	5.06988
CISH	58.7591	10.3133	4.82685e-05	5.69739		CFP	31.295	589.29	6.13368e-09	18.8302
MAPK11	18.15	3.44833	0.0130018	5.26341		CD2	3.7675	66.0783	0.0021263	17.539
CCRL2	201.235	39.5383	4.11986e-06	5.08961		CD1D	78.8775	1251.08	3.10675e-05	15.8611
IL21R	104.381	20.66	0.0001621	5.05232		CD244	15.425	211.55	3.72467e-05	13.7147
						SMAD3	13.14	167.648	4.63218e-08	12.7586
up in blood DC2/3	mean expression LPS-BAL DC	mean expression HC blood DC	p value	fold difference in mean		TNFRSF8	1.995	23.235	0.00748498	11.6466
CD79B	2.47182	165.575	0.0265579	66.9851		ICAM3	97.2775	1107.15	2.92081e-07	11.3813
CD1D	57.2245	1251.08	2.58514e-10	21.8626		LILRA1	11.6825	131.562	9.73957e-06	11.2614
CD244	11.1755	211.55	3.68397e-10	18.9299		TNFSF8	7.13	77.3867	0.00260559	10.8537
BLNK	4.30909	74.2733	1.18614e-06	17.2364		C4BPA	4.46	46.7667	0.000154203	10.4858
CCR2	21.5636	366.678	2.56956e-08	17.0045		CD48	217.595	2054.42	1.92268e-06	9.44148
FCER1A	441.948	7500.16	4.01235e-13	16.9707		CD36	82.3075	759.528	0.00124751	9.22794
LTB4R2	5.19545	82.1317	9.9698e-13	15.8084		KIR_Activating_Subgroup_1	2.5275	21.9067	0.00631971	8.66733
LTB4R	28.5282	394.957	1.96869e-10	13.8444		FYN	69.24	594.083	2.16197e-06	8.58006
CD22	12.0245	142.99	0.00123771	11.8915		ATG10	15.5	120.152	0.000108672	7.75172
C5	3.08909	34.6317	2.89273e-08	11.211		IL6R	76.865	592.6	1.65872e-06	7.70962
KIT	2.32727	26.07	0.00476516	11.202		BATF	4.15	30.865	0.000396458	7.43735
CR1	7.14545	74.9167	0.000181377	10.4845		S100A9	364.34	2667.7	0.0462734	7.32199
MAP4K1	69.0645	721.293	5.55112e-15	10.4438		LTB4R	54.445	394.957	3.56073e-05	7.25423
CD36	75.09	759.528	4.44405e-07	10.1149		ADA	13.01	93.985	0.00415218	7.22406
CCND3	86.8482	853.228	0	9.82437		TRAF4	8.4025	60.045	0.000601405	7.14609
CUL9	10.9127	101.522	1.42797e-12	9.30305		LILRA5	72.6275	488.733	0.0393408	6.72931
SIGIRR	13.56	124.655	1.1867e-11	9.19285		MAP4K1	107.267	721.293	4.95999e-08	6.72425
SELL	209.818	1909.37	3.76767e-11	9.10012		ICAM2	33.8525	224.158	7.58276e-07	6.62162
ICAM2	24.9455	224.158	1.67888e-12	8.98594		IKZF1	32.0825	204.168	5.55476e-07	6.36385
MAP4K2	17.9445	160.425	2.25919e-11	8.94004		IKBKB	59.9775	370.832	2.76849e-06	6.18285
IKBKAP	8.66727	77.2217	6.02911e-09	8.90957		CCL8	1.28	7.70667	0.015311	6.02083
IL11RA	4.09182	35.31	9.52471e-11	8.62942		BLNK	12.3625	74.2733	0.00413356	6.00795
ATG10	14.7955	120.152	1.87472e-08	8.12085		SIGIRR	20.78	124.655	1.95734e-06	5.9988
CD163	41.99	333.783	0.000165723	7.94912		NOTCH2	141.917	772.262	5.81714e-09	5.44162
PTPN22	23.8609	189.102	1.45621e-08	7.92517		CSF3R	106.635	580.22	0.00147244	5.44118
S100A8	96.5545	763.662	0.00411038	7.90912		CD45RB	75.6575	408.13	3.0543e-06	5.39444
CD3EAP	5.37091	41.07	1.74444e-09	7.64675		ITGAX	768.553	4113.77	7.46921e-07	5.35262
BST1	11.5927	86.8567	0.000357531	7.49234		ATM	1.2275	6.55833	0.00659205	5.34284
C4BPA	6.24727	46.7667	1.96412e-07	7.48593		CASP1	165.95	875.167	1.64818e-07	5.27368
CX3CR1	72.8782	544.99	3.81029e-13	7.4781
CD2	8.93909	66.0783	6.343e-06	7.39206
TLR8	27.2864	195.777	7.07365e-09	7.17489
ICAM3	157.305	1107.15	4.10783e-13	7.0382
TMEM173	69.2891	450.595	2.05321e-08	6.50312
TLR5	13.3018	85.6183	2.03685e-08	6.43659
TNFRSF8	3.67545	23.235	6.39234e-05	6.32167
MAPK14	78.2946	485.36	3.37508e-14	6.19915
IKZF1	33.0964	204.168	4.24438e-12	6.16891
CASP8	108.226	654.157	2.37588e-14	6.04434
CSF3R	99.4655	580.22	8.57908e-07	5.83338
CIITA	136.346	794.983	2.90315e-09	5.83062
TIRAP	4.18909	24.1567	2.49542e-06	5.76656
NCF4	32.3745	186.257	3.78734e-07	5.75318
KIR_Activating_Subgroup_1	3.87364	21.9067	7.65854e-05	5.65532
LILRA1	23.3673	131.562	4.9077e-10	5.63017
S100A9	479.828	2667.7	0.0015853	5.55969
IRF3	8.56	46.9883	1.92567e-10	5.48929
IL16	116.248	618.718	7.83493e-11	5.32239
LILRA2	66.4845	351.012	7.28972e-13	5.2796
FCGRT	330.241	1739.4	3.08424e-10	5.26707
TLR4	37.9964	193.522	2.62474e-05	5.09316
ITGAL	64.9591	328.48	5.87693e-10	5.05672
CFP	116.582	589.29	6.35159e-12	5.05473
TRAF4	12.0027	60.045	1.55615e-06	5.00261

## Sheet: DEGsFig 5A
Comparison: SS-BAL AM vs LPS-BAL AM
up in LPS-BAL	mean expression SS-BAL MP	mean expression LPS-BAL MP	p value	fold difference in mean
TNFAIP6	22.255	2073.71	0.000133852	93.1796
CXCL11	54.365	2439.88	0.0137098	44.8797
CXCL10	264.995	11265.5	0.00967667	42.5122
SLAMF7	21.69	919.13	0.00093294	42.3758
CCL4	263.935	9847.57	0.00557806	37.3106
CCL3	205.227	6764.16	0.0280521	32.9593
EBI3	1.1625	31.0467	0.00849324	26.7068
IL8	863.43	15791.2	0.0324495	18.2889
CMKLR1	17.57	285.28	1.57581e-05	16.2368
CCL20	239.13	3851.37	0.00978241	16.1058
RELB	15.9375	250.007	0.000330173	15.6867
TNFRSF4	1.4025	19.9767	0.0309743	14.2436
CCL8	6.7825	82.9733	0.0433461	12.2334
CCL22	4.27	43.16	0.0413801	10.1077
GZMB	1.0225	8.95	0.00305139	8.75306
NFKB2	102.573	897.083	0.00743987	8.74585
POU2F2	22.52	192.767	0.000224501	8.5598
CXCL1	45.8125	391.117	0.0134909	8.53734
JAK3	25.0375	209.933	0.00175482	8.38476
GBP1	847.055	6631.3	0.00652953	7.82865
SLAMF1	2.3725	18.5567	0.0306603	7.82157
TLR2	235.287	1620.91	7.20652e-05	6.88906
IL1RN	866.827	5971.58	0.000164641	6.88901
CLEC4E	242.595	1572.69	0.00463049	6.48277
CFB	134.412	862.987	0.00206464	6.42043
KCNJ2	13.9575	89.3467	0.0021767	6.40134
ICAM1	375.005	2322.27	0.00169725	6.19265
CCL23	206.002	1259.58	0.000385925	6.11438
CSF1	93.2575	561.063	0.00750662	6.01628
CCR5	13.6075	68.15	0.021416	5.00827
PAX5	2.905	12.8433	0.0410951	4.42111
FAS	15.1125	66.25	5.56668e-05	4.38379
CCL2	48.1275	209.65	0.0490026	4.35614
NFKB1	117.955	509.947	0.000211225	4.32323
TNFSF8	9.1525	38.43	0.0236641	4.19885
IKBKE	176.603	657.35	4.20254e-05	3.7222
NFKBIA	2404.58	8817.28	0.0142954	3.66687
CD40	352.643	1276.61	0.00629583	3.62013
IL18R1	1.88	6.73	0.0181149	3.57979
TNFAIP3	880.533	3085.04	0.016325	3.5036
CCL18	2990.85	10245.5	0.00416565	3.42562
IL12B	2.45	8.29667	0.0245898	3.38639
TNFSF15	4.74	15.96	0.0119172	3.36709
TAP1	110.347	369.583	0.00366964	3.34927
BCL3	153.923	488.02	0.00129997	3.17056
STAT4	11.285	35.6733	0.00910189	3.16113
C3	56.825	179.337	0.0116136	3.15595
CD80	469.345	1458.65	0.000757247	3.10784
BATF3	205.667	630.1	0.0441017	3.06368
CD48	83.055	249.993	0.00355702	3.00997
up in SS-BAL	mean expression SS-BAL MP	mean expression LPS-BAL MP	p value	fold difference in mean
CTSG	21.925	1.30333	0.0049087	16.8223
CD6	71.03	9.23667	0.00299888	7.69
IL7	41.965	8.58333	0.0149083	4.88913
CXCR2	246.547	61.57	0.000115274	4.00434
SIGIRR	35.5875	9.35333	0.0073193	3.80479
LTB4R	403.3	115.95	0.00511759	3.47822
ZBTB16	5.215	1.64333	0.00819834	3.17343

## Sheet: Gene set Fig 3B
Conserved genes defining human and mouse monocytes, macrophages and DCs
monocyte/macrophage genes	DC genes
ATG7	BATF3
C1QA	BTLA
CCL13	CCR6
CD14	CD86
CD163	CIITA
CD53	CXCR3
CEBPB	KIT
FCER1G	TYK2
FCGR2A
IRAK3
KCNJ2
LAIR1
LILRA5
MAF
NOTCH1
TLR2
TLR4
